# Supplementary material for: Lack of ZNF365 Drives Senescence and Exacerbates Experimental Lung Fibrosis
Source: Cells. 2022 Sep 13;11(18):2848. doi: 10.3390/cells11182848 (PMC9497065; doi:10.3390/cells11182848)
Supplement: Supplementary file 1 [file cells-11-02848-s001.zip]

Archive with 1 entries (1 files):
- cells-1852886-supplementary.pdf
